# Supplementary material for: The Effects of Temperature and Diet during Development, Adulthood, and Mating on Reproduction in the Red Flour Beetle
Source: PLoS One. 2015 Sep 8;10(9):e0136924. doi: 10.1371/journal.pone.0136924 (PMC4562705; doi:10.1371/journal.pone.0136924)
Supplement: S1 Data — (XLSX) [file pone.0136924.s001.xlsx]

## Sheet: TitlePage
Supplementary data for the paper entitled "The effects of temperature and diet during development, adulthood, and mating on reproduction in the red flour beetle"
By:
INON SCHARF, HILA BRAF, NAAMA IFRACH, SHAI ROSENSTEIN & AZIZ SUBACH
Published in PLoS One in 2015
We provide means, standard deviations and sample size per group for both thermal and diet experiments.
For questions and/or further details please address Inon Scharf <scharfi@post.tau.ac.il>

## Sheet: Data
Thermal Experiment
Mating/Offspring	Adult	Growth	Female mass [g]			Reproduced	Offsrping #			Total offspring mass [g]
temperature	temperature	temperature	Mean	SD	N		Mean	SD	N	Mean	SD	N
34	34	34	0.001869	0.0002386	20	18	21.0556	12.7946	18	0.0026033	0.000301	18
34	34	26	0.002206	0.0004057	20	18	14.9444	6.96607	18	0.0026484	0.0002146	18
34	26	34	0.0018172	0.0001677	18	4	11.25	6.94622	4	0.0024745	0.0004521	4
34	26	26	0.00215	0.0004427	14	11	3.09091	1.6404	11	0.0022994	7.34e-05	11
26	34	34	0.0018771	0.0002325	17	17	18	11.0454	17	0.0007871	0.0003059	17
26	34	26	0.0019494	0.0001414	16	15	15.6	5.80394	15	0.0005592	7.69e-05	15
26	26	34	0.0018459	0.000234	17	0
26	26	26	0.002216	0.0003762	20	10	3.1	2.37814	10	0.0006184	0.0002898	10
Diet Experiment
Mating/Offspring	Adult	Growth	Female mass [g]			Reproduced	Offsrping #			Total offspring mass [g]
diet	diet	diet	Mean	SD	N		Mean	SD	N	Mean	SD	N
0.1	0.1	0.1	0.0019525	0.000112279	16	16	23.375	8.57807	16	0.00125381	0.000285419	16
0.1	0.1	0.01	0.001895	0.000166906	14	14	21.2143	8.11626	14	0.00115028	0.000388068	14
0.1	0.01	0.1	0.00196133	0.000135376	15	14	23.5714	8.0643	14	0.00112674	0.000265036	14
0.1	0.01	0.01	0.00189867	0.000135112	15	12	24.5	8.08478	12	0.00121009	0.000134867	12
0.01	0.1	0.1	0.001956	0.000145641	15	15	22.4	8.94267	15	0.00111049	0.000244993	15
0.01	0.1	0.01	0.00191533	0.000180668	15	10	21.8	4.34102	10	0.000911929	0.000204662	10
0.01	0.01	0.1	0.001972	0.000204597	15	14	23.9286	6.00595	14	0.00110935	0.000126816	14
0.01	0.01	0.01	0.00188533	0.000171584	15	14	22.5	7.42915	14	0.00114872	0.000288586	14
